# Supplementary material for: Improved Outcomes in Myelofibrosis after Allogeneic Stem-Cell Transplantation in the Era of Ruxolitinib Pretreatment and Intensified Conditioning Regimen—Single-Center Analysis
Source: Cancers (Basel). 2024 Sep 25;16(19):3257. doi: 10.3390/cancers16193257 (PMC11482566; doi:10.3390/cancers16193257)
Supplement: Supplementary file 1 [file cancers-16-03257-s001.zip]

Archive with 1 entries (1 files):
- cancers-3174024-supplementary.pdf
